# Supplementary material for: Hydroxyurea and Caffeine Impact pRb-like Protein-Dependent Chromatin Architecture Profiles in Interphase Cells of Vicia faba
Source: Int J Mol Sci. 2021 Apr 27;22(9):4572. doi: 10.3390/ijms22094572 (PMC8123844; doi:10.3390/ijms22094572)
Supplement: Supplementary file 1 [file ijms-22-04572-s001.zip]

Archive with 1 entries (1 files):
- ijms-1164861-supplementary.pdf
